# Supplementary material for: Two new crane fly species of the subgenus Vestiplex Bezzi, 1924 (Diptera, Tipulidae, Tipula) from Yunnan and Sichuan, China, with a key to species in the immota species group
Source: Zookeys. 2021 May 26;1040:33–48. doi: 10.3897/zookeys.1040.64376 (PMC8172521; doi:10.3897/zookeys.1040.64376)
Supplement: XML Treatment for Tipula (Vestiplex) dechangensis [file zookeys.1040.64376-treatment1.xml]

<!DOCTYPE tp:taxon-treatment
  PUBLIC "-//TaxonX//DTD Taxonomic Treatment Publishing DTD v0 20100105//EN" "tax-treatment-NSO.dtd">
<tp:taxon-treatment xmlns:tp="http://www.plazi.org/taxpub"><tp:treatment-meta><kwd-group><label>Taxon classification</label><kwd><named-content xmlns:xlink="http://www.w3.org/1999/xlink" content-type="kingdom">Animalia</named-content></kwd><kwd><named-content xmlns:xlink="http://www.w3.org/1999/xlink" content-type="order">Diptera</named-content></kwd><kwd><named-content xmlns:xlink="http://www.w3.org/1999/xlink" content-type="family">Tipulidae</named-content></kwd></kwd-group><mixed-citation publication-type="journal"><person-group><name><surname>Men</surname><given-names>Qiu-Lei</given-names></name><name><surname>Starkevich</surname><given-names>Pavel</given-names></name><name><surname>Saldaitis</surname><given-names>Aidas</given-names></name></person-group><article-title>Two new crane fly species of the subgenus <tp:taxon-name><tp:taxon-name-part taxon-name-part-type="genus" reg="Tipula"/><tp:taxon-name-part taxon-name-part-type="subgenus" reg="Vestiplex">Vestiplex</tp:taxon-name-part></tp:taxon-name> Bezzi, 1924 (<tp:taxon-name><tp:taxon-name-part taxon-name-part-type="order">Diptera</tp:taxon-name-part></tp:taxon-name>, <tp:taxon-name><tp:taxon-name-part taxon-name-part-type="family">Tipulidae</tp:taxon-name-part></tp:taxon-name>, <italic><tp:taxon-name><tp:taxon-name-part taxon-name-part-type="genus" reg="Tipula">Tipula</tp:taxon-name-part></tp:taxon-name></italic>) from Yunnan and Sichuan, China, with a key to species in the <italic><tp:taxon-name><tp:taxon-name-part taxon-name-part-type="genus" reg="Tipula"/><tp:taxon-name-part taxon-name-part-type="species" reg="immota">immota</tp:taxon-name-part></tp:taxon-name></italic> species group</article-title><source>Zookeys</source><day>26</day><month>5</month><year>2021</year><volume>1040</volume><fpage>33</fpage><lpage>48</lpage><pub-id pub-id-type="doi">10.3897/zookeys.1040.64376</pub-id></mixed-citation></tp:treatment-meta><tp:nomenclature><tp:taxon-name><object-id xmlns:xlink="http://www.w3.org/1999/xlink" content-type="arpha" xlink:type="simple">651B4F6C-1BB3-55BE-BCCF-A703FC625BB8</object-id>
              <tp:taxon-name-part taxon-name-part-type="genus" reg="Tipula">Tipula</tp:taxon-name-part> (<tp:taxon-name-part taxon-name-part-type="subgenus" reg="Vestiplex">Vestiplex</tp:taxon-name-part>) <tp:taxon-name-part taxon-name-part-type="species" reg="dechangensis">dechangensis</tp:taxon-name-part><object-id xmlns:xlink="http://www.w3.org/1999/xlink" content-type="zoobank" xlink:type="simple">http://zoobank.org/59772C00-8AC4-4499-A956-AF7B340E2010</object-id></tp:taxon-name><tp:taxon-authority>
              sp. nov.</tp:taxon-authority><xref ref-type="fig" rid="F1">Figs 1–2</xref><xref ref-type="fig" rid="F2">, 3–9</xref><xref ref-type="fig" rid="F3">, 10–15</xref><xref ref-type="fig" rid="F4">, 16–20</xref><xref ref-type="fig" rid="F5">, 21</xref><xref ref-type="fig" rid="F9">, 36</xref></tp:nomenclature><tp:treatment-sec sec-type="type material" id="SECID0E2OAC"><title>Type material.</title><p><bold><italic>Holotype</italic>:</bold> male, <bold>China</bold>, Sichuan, road Dechang/Miyi, <named-content xmlns:xlink="http://www.w3.org/1999/xlink" content-type="dwc:verbatimCoordinates" xlink:type="simple"><named-content content-type="geo-json" specific-use="{&#34;type&#34;:&#34;Point&#34;,&#34;coordinates&#34;:[102.023333,27.089000]}" id="NCID0ELPAC" xlink:type="simple">27°05.34'N, 102°01.40'E</named-content></named-content>, alt. 2100 m, 10 May 2018, R. Butvila &amp; A. Saldaitis (<abbrev xmlns:xlink="http://www.w3.org/1999/xlink" content-type="institution" xlink:title="Nature Research Centre, Vilnius, Lithuania" id="ABBRID0EQPAC" xlink:type="simple">NRC</abbrev>); preserved in ethanol.</p><p><bold><italic>Paratypes</italic>:</bold> 3 males, 2 females, male genitalia slide No. PS0421m, wing slide No. PS0440m, female genitalia slide No. PS0422f, same data as holotype (<abbrev xmlns:xlink="http://www.w3.org/1999/xlink" content-type="institution" xlink:title="Nature Research Centre, Vilnius, Lithuania" id="ABBRID0E3PAC" xlink:type="simple">NRC</abbrev>); preserved in ethanol.</p></tp:treatment-sec><tp:treatment-sec sec-type="material" id="SECID0ECAAE"><title>Comparative material examined.</title><p><tp:taxon-name><tp:taxon-name-part taxon-name-part-type="genus" reg="Tipula">Tipula</tp:taxon-name-part> (<tp:taxon-name-part taxon-name-part-type="subgenus" reg="Vestiplex">V.</tp:taxon-name-part>) <tp:taxon-name-part taxon-name-part-type="species" reg="bicornuta">bicornuta</tp:taxon-name-part></tp:taxon-name> Alexander, 1920: Holotype, male, <bold>China</bold>, Taiwan, Funkiko, 21 April 1917, pinned, T. Shiraki (<named-content xmlns:xlink="http://www.w3.org/1999/xlink" content-type="dwc:institutional_code" xlink:type="simple">USNM</named-content>); antenna, wing and genitalia on slide (<named-content xmlns:xlink="http://www.w3.org/1999/xlink" content-type="dwc:institutional_code" xlink:type="simple">USNM</named-content>). <tp:taxon-name><tp:taxon-name-part taxon-name-part-type="genus" reg="Tipula">Tipula</tp:taxon-name-part> (<tp:taxon-name-part taxon-name-part-type="subgenus" reg="Vestiplex">V.</tp:taxon-name-part>) <tp:taxon-name-part taxon-name-part-type="species" reg="immota">immota</tp:taxon-name-part></tp:taxon-name> Alexander, 1935: Holotype, male, <bold>China</bold>, Sichuan, Kwanhsien, alt. 2000–4000 ft, 15–31 May 1933, Graham (<named-content xmlns:xlink="http://www.w3.org/1999/xlink" content-type="dwc:institutional_code" xlink:type="simple">USNM</named-content>); pinned; paratype, male, topotypic (<named-content xmlns:xlink="http://www.w3.org/1999/xlink" content-type="dwc:institutional_code" xlink:type="simple">USNM</named-content>), antenna, leg, wing and genitalia on slide (<named-content xmlns:xlink="http://www.w3.org/1999/xlink" content-type="dwc:institutional_code" xlink:type="simple">USNM</named-content>).</p></tp:treatment-sec><tp:treatment-sec sec-type="diagnosis" id="SECID0EBCAE"><title>Diagnosis.</title><p><tp:taxon-name><tp:taxon-name-part taxon-name-part-type="genus" reg="Tipula">Tipula</tp:taxon-name-part> (<tp:taxon-name-part taxon-name-part-type="subgenus" reg="Vestiplex">V.</tp:taxon-name-part>) <tp:taxon-name-part taxon-name-part-type="species" reg="dechangensis">dechangensis</tp:taxon-name-part></tp:taxon-name><abbrev xmlns:xlink="http://www.w3.org/1999/xlink" xlink:title="spermatheca" id="ABBRID0EVCAE" xlink:type="simple">sp</abbrev>. nov. can be recognized by the following combination of characters: body yellow, abdomen with basal segments yellow, tergites trivittate, distal segments, including hypopygium, dark brown; male antenna reaching base of abdomen if bent backward. Hypopygium with gonocoxite apically with a black spine that is curved at tip; tergite 9 divided at midline by a pale membrane, posterior margin with U-shaped notch, dorsal surface with pair of brown, inconspicuously protruded, rounded lobes, posterior margin terminating with a pair of black and short, wedge-shaped processes; adminiculum with a rounded preapical incision in lateral view. Female with cercus nearly straight, outer margin smooth, without visible serration, hypogynial valve in the shape of short brown plates, obtuse at apex.</p></tp:treatment-sec><tp:treatment-sec sec-type="description" id="SECID0EZCAE"><title>Description</title><p>(Figs <xref ref-type="fig" rid="F1">1</xref>–<xref ref-type="fig" rid="F4">20</xref>). Adult male (Fig. <xref ref-type="fig" rid="F1">1</xref>) (n = 4). Lengths: body 11.3–13.2 mm, wing 14.3–15.5 mm, antenna 5.1–6.6 mm.</p><p><bold><italic>Head</italic>.</bold> Yellowish, vertex and occiput yellowish with dark brown median line. Rostrum yellowish, with short nasus. Antenna 13-segmented, elongate, if bent backward reaching base of abdomen. Scape, pedicel and first flagellomere yellow; following flagellomeres basally brown, apically light brown. Each flagellomere except first slightly enlarged at base (Fig. <xref ref-type="fig" rid="F1">1</xref>). Apical flagellomere small, reduced. Verticils shorter than their corresponding segments. Palpus brownish-yellow.</p><fig id="F1" position="float" orientation="portrait"><object-id xmlns:xlink="http://www.w3.org/1999/xlink" content-type="doi" xlink:type="simple">10.3897/zookeys.1040.64376.figures1-2</object-id><object-id xmlns:xlink="http://www.w3.org/1999/xlink" content-type="arpha" xlink:type="simple">6AF02669-BADC-5DEC-95A4-CD6D83C71DF3</object-id><label>Figures 1, 2.</label><caption><p><tp:taxon-name><tp:taxon-name-part taxon-name-part-type="genus" reg="Tipula">Tipula</tp:taxon-name-part> (<tp:taxon-name-part taxon-name-part-type="subgenus" reg="Vestiplex">Vestiplex</tp:taxon-name-part>) <tp:taxon-name-part taxon-name-part-type="species" reg="dechangensis">dechangensis</tp:taxon-name-part></tp:taxon-name><abbrev xmlns:xlink="http://www.w3.org/1999/xlink" xlink:title="spermatheca" id="ABBRID0EMEAE" xlink:type="simple">sp</abbrev>. nov. <bold>1</bold> holotype male, lateral view <bold>2</bold> wing. Scale bar: 2.0 mm.</p></caption><graphic xmlns:xlink="http://www.w3.org/1999/xlink" xlink:href="zookeys-1040-033-g001.jpg" position="float" orientation="portrait" xlink:type="simple" id="oo_548301.jpg"><uri content-type="original_file" xlink:type="simple">https://binary.pensoft.net/fig/548301</uri></graphic></fig><p><bold><italic>Thorax</italic>.</bold> Pronotum light brown, with darker median line. Prescutum and presutural scutum brownish, with four brown longitudinal stripes. Interspaces grey, median pair fused anteriorly, with anterior margins inconspicuously bordered by darker brown. Scutum grey, scutal lobes each with two brown spots. Scutellum and mediotergite grey, with dark brown median line. Pleura yellowish, thinly grey-dusted (Fig. <xref ref-type="fig" rid="F1">1</xref>). Leg with coxa and trochanter yellow; femur yellow, with darkened tip; tibia and tarsal segments dark brown; tarsal claw with tooth (Fig. <xref ref-type="fig" rid="F1">1</xref>). Wing light brown (Fig. <xref ref-type="fig" rid="F1">2</xref>), cell sc not darker than ground colour, stigma dark brown, variegated by light areas including apical area of cell c and medial area of first cell of cell r<sub>1</sub>, a light band across apical area of cell r<sub>1</sub>, base of cells r<sub>3</sub>, r<sub>4</sub> and r<sub>5</sub>, and median area of discal cell; remaining light area including base and apical areas of bm. Wing venation: R<sub>1</sub> complete, R<sub>2+3+4</sub> subequal in length to R<sub>3</sub>, R<sub>4</sub> as long as Rs, R<sub>5</sub> curved in apical half, r-m as long as base of R<sub>5</sub>, discal cell narrow, at least 3 times as long as petiole of cell m<sub>1</sub>, cell m<sub>1</sub> more than 4× longer than its petiole. Halter pale yellow, knob brown basally, pale yellow apically.</p><p><bold><italic>Abdomen</italic>.</bold> Abdominal segments 1–6 yellow, tergites trivittate, rest of segments, including hypopygium, brown (Fig. <xref ref-type="fig" rid="F1">1</xref>).</p><p><bold><italic>Hypopygium</italic></bold> (Figs <xref ref-type="fig" rid="F2">3</xref>–<xref ref-type="fig" rid="F3">15</xref>). Tergite 9 and sternite 9 totally separated. Tergite 9 completely divided at midline by a pale membrane (Fig. <xref ref-type="fig" rid="F2">5</xref>). Dorsal portion of tergite 9 laterally pale yellow, medially with a pair of brown, inconspicuously protruded, rounded lobes located on either side of midline; posterior margin covered with setae, medially with a U-shaped notch and a pair of black and short, wedge-shaped processes; posterolateral margin rounded (Figs <xref ref-type="fig" rid="F2">4</xref>, <xref ref-type="fig" rid="F2">5</xref>). Ventral portion membranous, brown, each half triangular at margin (Fig. <xref ref-type="fig" rid="F2">5</xref>). Gonocoxite not fused with sternite 9, posterior part produced into a dorsally-directed spine (Figs <xref ref-type="fig" rid="F2">3</xref>, <xref ref-type="fig" rid="F2">6</xref>, <xref ref-type="fig" rid="F3">10</xref>). Lobe of gonostylus narrowed, slightly curved, finger-shaped (Fig. <xref ref-type="fig" rid="F2">7</xref>). Clasper of gonostylus yellow, terminating in an extended upper beak; dorsal crest nearly rectangular with short, blackened ridge generated from the dorsal corner; a suffused black rim along dorsal surface; lower beak absent; base with short lobe and covered with setae (Figs <xref ref-type="fig" rid="F2">3</xref>, <xref ref-type="fig" rid="F2">6</xref>, <xref ref-type="fig" rid="F2">8</xref>). Sternite 9 with ventral lobe of <abbrev xmlns:xlink="http://www.w3.org/1999/xlink" xlink:title="appendage of sternite 9" id="ABBRID0EMIAE" xlink:type="simple">A9S</abbrev> dark brown, nearly triangular, covered with setae (Fig. <xref ref-type="fig" rid="F3">11</xref>). Dorsal lobe of <abbrev xmlns:xlink="http://www.w3.org/1999/xlink" xlink:title="appendage of sternite 9" id="ABBRID0EUIAE" xlink:type="simple">A9S</abbrev> yellow, densely covered with setae, short, finger-shaped, fused with ventral lobe at base (Fig. <xref ref-type="fig" rid="F3">11</xref>). Adminiculum triangular in ventral view, basally flattened and dilated (Fig. <xref ref-type="fig" rid="F3">12</xref>); median portion, before apex, distinctly protruded with margin raised at base; with a rounded preapical incision in lateral view, apex narrowed (Fig. <xref ref-type="fig" rid="F3">13</xref>). Sperm pump with ejaculatory apodeme fan-shaped, with a small V-shaped notch medially (Fig. <xref ref-type="fig" rid="F3">14</xref>). Posterior immovable apodeme of same length as ejaculatory apodeme, with paired arms curved dorsally, terminating in an acute apex in lateral view (Fig. <xref ref-type="fig" rid="F3">15</xref>). Anterior immovable apodeme broad, flattened, obtuse in dorsal view. Aedeagus more than 3.5 times as long as sperm pump (Fig. <xref ref-type="fig" rid="F3">15</xref>).</p><fig id="F2" position="float" orientation="portrait"><object-id xmlns:xlink="http://www.w3.org/1999/xlink" content-type="doi" xlink:type="simple">10.3897/zookeys.1040.64376.figures3-9</object-id><object-id xmlns:xlink="http://www.w3.org/1999/xlink" content-type="arpha" xlink:type="simple">B228A349-C88F-5D3A-BD0C-55A7AB20610F</object-id><label>Figures 3–9.</label><caption><p>Male terminalia of <tp:taxon-name><tp:taxon-name-part taxon-name-part-type="genus" reg="Tipula">Tipula</tp:taxon-name-part> (<tp:taxon-name-part taxon-name-part-type="subgenus" reg="Vestiplex">Vestiplex</tp:taxon-name-part>) <tp:taxon-name-part taxon-name-part-type="species" reg="dechangensis">dechangensis</tp:taxon-name-part></tp:taxon-name><abbrev xmlns:xlink="http://www.w3.org/1999/xlink" xlink:title="spermatheca" id="ABBRID0EGKAE" xlink:type="simple">sp</abbrev>. nov., holotype <bold>3</bold> hypopygium, lateral view <bold>4</bold> tergite 9, caudal view <bold>5</bold> tergite 9, dorsal view <bold>6</bold> hypopygium, caudal view <bold>7</bold> lobe of gonostylus (left) <bold>8</bold> clasper of gonostylus (left), lateral view <bold>9</bold> hypopygium, caudal view. Scale bars: 0.5 mm (<bold>10–13</bold>); 1.0 mm (<bold>14, 15</bold>).</p></caption><graphic xmlns:xlink="http://www.w3.org/1999/xlink" xlink:href="zookeys-1040-033-g002.jpg" position="float" orientation="portrait" xlink:type="simple" id="oo_548302.jpg"><uri content-type="original_file" xlink:type="simple">https://binary.pensoft.net/fig/548302</uri></graphic></fig><p><bold>Female.</bold> Adult (n = 2). Lengths: body 18.4–20.1 mm, wing 15.1–16.8 mm, antenna 2.9–3.1 mm.</p><fig id="F3" position="float" orientation="portrait"><object-id xmlns:xlink="http://www.w3.org/1999/xlink" content-type="doi" xlink:type="simple">10.3897/zookeys.1040.64376.figures10-15</object-id><object-id xmlns:xlink="http://www.w3.org/1999/xlink" content-type="arpha" xlink:type="simple">C45050E4-3813-5ECF-90D9-856961FACD5B</object-id><label>Figures 10–15.</label><caption><p>Male terminalia of <tp:taxon-name><tp:taxon-name-part taxon-name-part-type="genus" reg="Tipula">Tipula</tp:taxon-name-part> (<tp:taxon-name-part taxon-name-part-type="subgenus" reg="Vestiplex">Vestiplex</tp:taxon-name-part>) <tp:taxon-name-part taxon-name-part-type="species" reg="dechangensis">dechangensis</tp:taxon-name-part></tp:taxon-name><abbrev xmlns:xlink="http://www.w3.org/1999/xlink" xlink:title="spermatheca" id="ABBRID0E2LAE" xlink:type="simple">sp</abbrev>. nov., holotype <bold>10</bold> right gonocoxite, lateral view <bold>11</bold> lobes of appendage of sternite 9 <bold>12</bold> adminiculum, lateral view <bold>13</bold> adminiculum, ventral view <bold>14</bold> sperm pump, dorsal view <bold>15</bold> sperm pump, lateral view.</p></caption><graphic xmlns:xlink="http://www.w3.org/1999/xlink" xlink:href="zookeys-1040-033-g003.jpg" position="float" orientation="portrait" xlink:type="simple" id="oo_548303.jpg"><uri content-type="original_file" xlink:type="simple">https://binary.pensoft.net/fig/548303</uri></graphic></fig><p>Generally similar to male. Antenna yellow, if bent backward reaching presutural scutum. Flagellar segments, except first, slightly enlarged at base. Abdomen yellow, tergites trivittate, with distinct dorsal stripe.</p><p><bold><italic>Ovipositor</italic></bold> (Figs <xref ref-type="fig" rid="F4">16–20</xref>). Tergite 10 shiny yellow. Cercus yellow, nearly straight, with tip obtuse and outer margin smooth (Fig. <xref ref-type="fig" rid="F4">16</xref>). Sternite 8 yellow, with hypogynial valve brown (Figs <xref ref-type="fig" rid="F4">16</xref>, <xref ref-type="fig" rid="F4">17</xref>).</p><p>Hypogynial valve in the shape of short plate, brown (Fig. <xref ref-type="fig" rid="F4">17</xref>). Posterior margin of hypogynial valve medially incised, terminating in an obtuse apex in ventral view. Posterior part of sternite 9 covered with short filaments, shovel-shaped, medially with a groove, posterior margin rounded (Fig. <xref ref-type="fig" rid="F4">18</xref>). Anterior part of sternite 9 narrow, nearly straight (Fig. <xref ref-type="fig" rid="F4">18</xref>). Furca long, posteriorly flattened, anteriorly narrow (Fig. <xref ref-type="fig" rid="F4">19</xref>). Three spermathecae, spherical (Fig. <xref ref-type="fig" rid="F4">20</xref>).</p><fig id="F4" position="float" orientation="portrait"><object-id xmlns:xlink="http://www.w3.org/1999/xlink" content-type="doi" xlink:type="simple">10.3897/zookeys.1040.64376.figures16-20</object-id><object-id xmlns:xlink="http://www.w3.org/1999/xlink" content-type="arpha" xlink:type="simple">431B7971-5DA8-58A3-91C4-264541ACA5B4</object-id><label>Figures 16–20.</label><caption><p>Female terminalia of <tp:taxon-name><tp:taxon-name-part taxon-name-part-type="genus" reg="Tipula">Tipula</tp:taxon-name-part> (<tp:taxon-name-part taxon-name-part-type="subgenus" reg="Vestiplex">Vestiplex</tp:taxon-name-part>) <tp:taxon-name-part taxon-name-part-type="species" reg="dechangensis">dechangensis</tp:taxon-name-part></tp:taxon-name><abbrev xmlns:xlink="http://www.w3.org/1999/xlink" xlink:title="spermatheca" id="ABBRID0EUOAE" xlink:type="simple">sp</abbrev>. nov. (paratype) <bold>16</bold> ovipositor, left lateral view <bold>17</bold> eighth sternite with hypogynial valves, ventral view <bold>18</bold> sternite 9 with bursa <bold>19</bold> furca <bold>20</bold> spermatheca with spermathecal duct. Scale bars: 1.0 mm (<bold>16, 17</bold>); 0.5 mm (<bold>18–20</bold>).</p></caption><graphic xmlns:xlink="http://www.w3.org/1999/xlink" xlink:href="zookeys-1040-033-g004.jpg" position="float" orientation="portrait" xlink:type="simple" id="oo_548304.jpg"><uri content-type="original_file" xlink:type="simple">https://binary.pensoft.net/fig/548304</uri></graphic></fig></tp:treatment-sec><tp:treatment-sec sec-type="biology" id="SECID0ELPAE"><title>Biology and distribution.</title><p>The new species is known from the Dechang, located at the eastern edge of the Tibetan plateau in Sichuan Province, China (Fig. <xref ref-type="fig" rid="F9">36</xref>). Two males and three females were collected at ultraviolet light at the beginning of May, at an altitude of around 2100 m. The new species was collected in the dry valley of a small river, with slopes covered by mixed forest dominated by various broad-leaved trees such as oaks (<italic><tp:taxon-name><tp:taxon-name-part taxon-name-part-type="genus" reg="Quercus">Quercus</tp:taxon-name-part> <tp:taxon-name-part taxon-name-part-type="species" reg="dentata">dentata</tp:taxon-name-part></tp:taxon-name></italic> Thunberg, <italic><tp:taxon-name><tp:taxon-name-part taxon-name-part-type="genus" reg="Quercus">Q.</tp:taxon-name-part> <tp:taxon-name-part taxon-name-part-type="species" reg="glauca">glauca</tp:taxon-name-part></tp:taxon-name></italic> Thunberg), poplars (<italic><tp:taxon-name><tp:taxon-name-part taxon-name-part-type="genus" reg="Populus">Populus</tp:taxon-name-part> <tp:taxon-name-part taxon-name-part-type="species" reg="cathayana">cathayana</tp:taxon-name-part></tp:taxon-name></italic> Rehder, <italic><tp:taxon-name><tp:taxon-name-part taxon-name-part-type="genus" reg="Populus">P.</tp:taxon-name-part> <tp:taxon-name-part taxon-name-part-type="species" reg="simonii">simonii</tp:taxon-name-part></tp:taxon-name></italic> Carrière), elm (<italic><tp:taxon-name><tp:taxon-name-part taxon-name-part-type="genus" reg="Ulmus">Ulmus</tp:taxon-name-part> <tp:taxon-name-part taxon-name-part-type="species" reg="parvifolia">parvifolia</tp:taxon-name-part></tp:taxon-name></italic> Jacquin), rhododendrons (<italic><tp:taxon-name><tp:taxon-name-part taxon-name-part-type="genus" reg="Rhododendron">Rhododendron</tp:taxon-name-part> <tp:taxon-name-part taxon-name-part-type="species" reg="brachycarpum">brachycarpum</tp:taxon-name-part></tp:taxon-name></italic> G. Don, <italic><tp:taxon-name><tp:taxon-name-part taxon-name-part-type="genus" reg="Rhododendron">R.</tp:taxon-name-part> <tp:taxon-name-part taxon-name-part-type="species" reg="dauricum">dauricum</tp:taxon-name-part></tp:taxon-name></italic> Linnaeus), and bamboos (<italic><tp:taxon-name><tp:taxon-name-part taxon-name-part-type="genus" reg="Phyllostachys">Phyllostachys</tp:taxon-name-part></tp:taxon-name></italic> ssp., <italic><tp:taxon-name><tp:taxon-name-part taxon-name-part-type="genus" reg="Borinda">Borinda</tp:taxon-name-part></tp:taxon-name></italic> ssp., <italic><tp:taxon-name><tp:taxon-name-part taxon-name-part-type="genus" reg="Fargesia">Fargesia</tp:taxon-name-part></tp:taxon-name></italic> spp.) (Fig. <xref ref-type="fig" rid="F5">21</xref>).</p><fig id="F5" position="float" orientation="portrait"><object-id xmlns:xlink="http://www.w3.org/1999/xlink" content-type="doi" xlink:type="simple">10.3897/zookeys.1040.64376.figure21</object-id><object-id xmlns:xlink="http://www.w3.org/1999/xlink" content-type="arpha" xlink:type="simple">901DD60C-BAFE-5C2D-9E1B-474C9EDCC774</object-id><label>Figure 21.</label><caption><p>Type locality of <tp:taxon-name><tp:taxon-name-part taxon-name-part-type="genus" reg="Tipula">Tipula</tp:taxon-name-part> (<tp:taxon-name-part taxon-name-part-type="subgenus" reg="Vestiplex">Vestiplex</tp:taxon-name-part>) <tp:taxon-name-part taxon-name-part-type="species" reg="dechangensis">dechangensis</tp:taxon-name-part></tp:taxon-name><abbrev xmlns:xlink="http://www.w3.org/1999/xlink" xlink:title="spermatheca" id="ABBRID0ERTAE" xlink:type="simple">sp</abbrev>. nov. China, Sichuan, road Dechang/Miyi, alt. 2100 m.</p></caption><graphic xmlns:xlink="http://www.w3.org/1999/xlink" xlink:href="zookeys-1040-033-g005.jpg" position="float" orientation="portrait" xlink:type="simple" id="oo_548305.jpg"><uri content-type="original_file" xlink:type="simple">https://binary.pensoft.net/fig/548305</uri></graphic></fig></tp:treatment-sec><tp:treatment-sec sec-type="etymology" id="SECID0E1TAE"><title>Etymology.</title><p>The new species name is derived from the type locality, Dechang, in Sichuan, China.</p></tp:treatment-sec><tp:treatment-sec sec-type="Disscussion" id="SECID0E6TAE"><title>Disscussion.</title><p><tp:taxon-name><tp:taxon-name-part taxon-name-part-type="genus" reg="Tipula">Tipula</tp:taxon-name-part> (<tp:taxon-name-part taxon-name-part-type="subgenus" reg="Vestiplex">V.</tp:taxon-name-part>) <tp:taxon-name-part taxon-name-part-type="species" reg="dechangensis">dechangensis</tp:taxon-name-part></tp:taxon-name><abbrev xmlns:xlink="http://www.w3.org/1999/xlink" xlink:title="spermatheca" id="ABBRID0ETUAE" xlink:type="simple">sp</abbrev>. nov. is most similar to <tp:taxon-name><tp:taxon-name-part taxon-name-part-type="genus" reg="Tipula">T.</tp:taxon-name-part> (<tp:taxon-name-part taxon-name-part-type="subgenus" reg="Vestiplex">V.</tp:taxon-name-part>) <tp:taxon-name-part taxon-name-part-type="species" reg="gongdangensis">gongdangensis</tp:taxon-name-part></tp:taxon-name><abbrev xmlns:xlink="http://www.w3.org/1999/xlink" xlink:title="spermatheca" id="ABBRID0EFVAE" xlink:type="simple">sp</abbrev>. nov. in body and antenna colouration, and in the shape of the gonocoxite, the clasper of the gonostylus and the dorsal lobe of <abbrev xmlns:xlink="http://www.w3.org/1999/xlink" xlink:title="appendage of sternite 9" id="ABBRID0EJVAE" xlink:type="simple">A9S</abbrev>. These two species can be separated by following details of tergite 9: posterior margin with U-shaped notch, black processes wedge-shaped, and posterolateral corner without extension in <tp:taxon-name><tp:taxon-name-part taxon-name-part-type="genus" reg="Tipula">T.</tp:taxon-name-part> (<tp:taxon-name-part taxon-name-part-type="subgenus" reg="Vestiplex">V.</tp:taxon-name-part>) <tp:taxon-name-part taxon-name-part-type="species" reg="dechangensis">dechangensis</tp:taxon-name-part></tp:taxon-name><abbrev xmlns:xlink="http://www.w3.org/1999/xlink" xlink:title="spermatheca" id="ABBRID0E2VAE" xlink:type="simple">sp</abbrev>. nov.; posterior margin broadly emarginated, without U-shaped notch, black processes nearly triangular, and posterolateral corner extended in <tp:taxon-name><tp:taxon-name-part taxon-name-part-type="genus" reg="Tipula">T.</tp:taxon-name-part> (<tp:taxon-name-part taxon-name-part-type="subgenus" reg="Vestiplex">V.</tp:taxon-name-part>) <tp:taxon-name-part taxon-name-part-type="species" reg="gongdangensis">gongdangensis</tp:taxon-name-part></tp:taxon-name><abbrev xmlns:xlink="http://www.w3.org/1999/xlink" xlink:title="spermatheca" id="ABBRID0ENWAE" xlink:type="simple">sp</abbrev>. nov. Both species can be also separated by differences in the adminiculum, which has a preapical incision in <tp:taxon-name><tp:taxon-name-part taxon-name-part-type="genus" reg="Tipula">T.</tp:taxon-name-part> (<tp:taxon-name-part taxon-name-part-type="subgenus" reg="Vestiplex">V.</tp:taxon-name-part>) <tp:taxon-name-part taxon-name-part-type="species" reg="dechangensis">dechangensis</tp:taxon-name-part></tp:taxon-name><abbrev xmlns:xlink="http://www.w3.org/1999/xlink" xlink:title="spermatheca" id="ABBRID0E6WAE" xlink:type="simple">sp</abbrev>. nov. that is absent in <tp:taxon-name><tp:taxon-name-part taxon-name-part-type="genus" reg="Tipula">T.</tp:taxon-name-part> (<tp:taxon-name-part taxon-name-part-type="subgenus" reg="Vestiplex">V.</tp:taxon-name-part>) <tp:taxon-name-part taxon-name-part-type="species" reg="gongdangensis">gongdangensis</tp:taxon-name-part></tp:taxon-name><abbrev xmlns:xlink="http://www.w3.org/1999/xlink" xlink:title="spermatheca" id="ABBRID0ERXAE" xlink:type="simple">sp</abbrev>. nov., and by the ventral lobe of <abbrev xmlns:xlink="http://www.w3.org/1999/xlink" xlink:title="appendage of sternite 9" id="ABBRID0EVXAE" xlink:type="simple">A9S</abbrev>, which is well developed in <tp:taxon-name><tp:taxon-name-part taxon-name-part-type="genus" reg="Tipula">T.</tp:taxon-name-part> (<tp:taxon-name-part taxon-name-part-type="subgenus" reg="Vestiplex">V.</tp:taxon-name-part>) <tp:taxon-name-part taxon-name-part-type="species" reg="dechangensis">dechangensis</tp:taxon-name-part></tp:taxon-name><abbrev xmlns:xlink="http://www.w3.org/1999/xlink" xlink:title="spermatheca" id="ABBRID0EHYAE" xlink:type="simple">sp</abbrev>. nov. and indistinct in <tp:taxon-name><tp:taxon-name-part taxon-name-part-type="genus" reg="Tipula">T.</tp:taxon-name-part> (<tp:taxon-name-part taxon-name-part-type="subgenus" reg="Vestiplex">V.</tp:taxon-name-part>) <tp:taxon-name-part taxon-name-part-type="species" reg="gongdangensis">gongdangensis</tp:taxon-name-part></tp:taxon-name><abbrev xmlns:xlink="http://www.w3.org/1999/xlink" xlink:title="spermatheca" id="ABBRID0EZYAE" xlink:type="simple">sp</abbrev>. nov.</p></tp:treatment-sec><tp:treatment-sec><!--Section generated to contain objects referenced in tp:taxon-treatment.--><fig id="F9" position="float" orientation="portrait"><object-id xmlns:xlink="http://www.w3.org/1999/xlink" content-type="doi" xlink:type="simple">10.3897/zookeys.1040.64376.figure36</object-id><object-id xmlns:xlink="http://www.w3.org/1999/xlink" content-type="arpha" xlink:type="simple">04B38121-DD9E-543C-80F8-B0C569C29A9F</object-id><label>Figure 36.</label><caption><p>Collecting sites of <tp:taxon-name><tp:taxon-name-part taxon-name-part-type="genus" reg="Tipula">Tipula</tp:taxon-name-part> (<tp:taxon-name-part taxon-name-part-type="subgenus" reg="Vestiplex">Vestiplex</tp:taxon-name-part>)</tp:taxon-name> in China: Sichuan, <tp:taxon-name><tp:taxon-name-part taxon-name-part-type="genus" reg="Tipula">Tipula</tp:taxon-name-part> (<tp:taxon-name-part taxon-name-part-type="subgenus" reg="Vestiplex">V.</tp:taxon-name-part>) <tp:taxon-name-part taxon-name-part-type="species" reg="dechangensis">dechangensis</tp:taxon-name-part></tp:taxon-name><abbrev xmlns:xlink="http://www.w3.org/1999/xlink" xlink:title="spermatheca" id="ABBRID0E6HAG" xlink:type="simple">sp</abbrev>. nov. (triangle); Yunnan, <tp:taxon-name><tp:taxon-name-part taxon-name-part-type="genus" reg="Tipula">Tipula</tp:taxon-name-part> (<tp:taxon-name-part taxon-name-part-type="subgenus" reg="Vestiplex">V.</tp:taxon-name-part>) <tp:taxon-name-part taxon-name-part-type="species" reg="gongdangensis">gongdangensis</tp:taxon-name-part></tp:taxon-name><abbrev xmlns:xlink="http://www.w3.org/1999/xlink" xlink:title="spermatheca" id="ABBRID0ERIAG" xlink:type="simple">sp</abbrev>. nov. (circle).</p></caption><graphic xmlns:xlink="http://www.w3.org/1999/xlink" xlink:href="zookeys-1040-033-g009.jpg" position="float" orientation="portrait" xlink:type="simple" id="oo_548309.jpg"><uri content-type="original_file" xlink:type="simple">https://binary.pensoft.net/fig/548309</uri></graphic></fig></tp:treatment-sec></tp:taxon-treatment>
