# Supplementary material for: Two new crane fly species of the subgenus Vestiplex Bezzi, 1924 (Diptera, Tipulidae, Tipula) from Yunnan and Sichuan, China, with a key to species in the immota species group
Source: Zookeys. 2021 May 26;1040:33–48. doi: 10.3897/zookeys.1040.64376 (PMC8172521; doi:10.3897/zookeys.1040.64376)
Supplement: XML Treatment for Tipula (Vestiplex) gongdangensis [file zookeys.1040.64376-treatment2.xml]

<!DOCTYPE tp:taxon-treatment
  PUBLIC "-//TaxonX//DTD Taxonomic Treatment Publishing DTD v0 20100105//EN" "tax-treatment-NSO.dtd">
<tp:taxon-treatment xmlns:tp="http://www.plazi.org/taxpub"><tp:treatment-meta><kwd-group><label>Taxon classification</label><kwd><named-content xmlns:xlink="http://www.w3.org/1999/xlink" content-type="kingdom">Animalia</named-content></kwd><kwd><named-content xmlns:xlink="http://www.w3.org/1999/xlink" content-type="order">Diptera</named-content></kwd><kwd><named-content xmlns:xlink="http://www.w3.org/1999/xlink" content-type="family">Tipulidae</named-content></kwd></kwd-group><mixed-citation publication-type="journal"><person-group><name><surname>Men</surname><given-names>Qiu-Lei</given-names></name><name><surname>Starkevich</surname><given-names>Pavel</given-names></name><name><surname>Saldaitis</surname><given-names>Aidas</given-names></name></person-group><article-title>Two new crane fly species of the subgenus <tp:taxon-name><tp:taxon-name-part taxon-name-part-type="genus" reg="Tipula"/><tp:taxon-name-part taxon-name-part-type="subgenus" reg="Vestiplex">Vestiplex</tp:taxon-name-part></tp:taxon-name> Bezzi, 1924 (<tp:taxon-name><tp:taxon-name-part taxon-name-part-type="order">Diptera</tp:taxon-name-part></tp:taxon-name>, <tp:taxon-name><tp:taxon-name-part taxon-name-part-type="family">Tipulidae</tp:taxon-name-part></tp:taxon-name>, <italic><tp:taxon-name><tp:taxon-name-part taxon-name-part-type="genus" reg="Tipula">Tipula</tp:taxon-name-part></tp:taxon-name></italic>) from Yunnan and Sichuan, China, with a key to species in the <italic><tp:taxon-name><tp:taxon-name-part taxon-name-part-type="genus" reg="Tipula"/><tp:taxon-name-part taxon-name-part-type="species" reg="immota">immota</tp:taxon-name-part></tp:taxon-name></italic> species group</article-title><source>Zookeys</source><day>26</day><month>5</month><year>2021</year><volume>1040</volume><fpage>33</fpage><lpage>48</lpage><pub-id pub-id-type="doi">10.3897/zookeys.1040.64376</pub-id></mixed-citation></tp:treatment-meta><tp:nomenclature><tp:taxon-name><object-id xmlns:xlink="http://www.w3.org/1999/xlink" content-type="arpha" xlink:type="simple">188D53B0-4DA7-5FD9-BC2A-7474C3055798</object-id>
              <tp:taxon-name-part taxon-name-part-type="genus" reg="Tipula">Tipula</tp:taxon-name-part> (<tp:taxon-name-part taxon-name-part-type="subgenus" reg="Vestiplex">Vestiplex</tp:taxon-name-part>) <tp:taxon-name-part taxon-name-part-type="species" reg="gongdangensis">gongdangensis</tp:taxon-name-part><object-id xmlns:xlink="http://www.w3.org/1999/xlink" content-type="zoobank" xlink:type="simple">http://zoobank.org/D6CD9F93-8220-4241-8979-3C7453D7C492</object-id></tp:taxon-name><tp:taxon-authority>
              sp. nov.</tp:taxon-authority><xref ref-type="fig" rid="F6">Figs 22–23</xref><xref ref-type="fig" rid="F7">, 24–34</xref><xref ref-type="fig" rid="F8">, 35</xref><xref ref-type="fig" rid="F9">, 36</xref></tp:nomenclature><tp:treatment-sec sec-type="type material" id="SECID0E21AE"><title>Type material.</title><p><bold><italic>Holotype</italic>:</bold> male, <bold>China</bold>, Yunnan, Gongshan County, Bingzhongluo, Gongdangshenshan, <named-content xmlns:xlink="http://www.w3.org/1999/xlink" content-type="dwc:verbatimCoordinates" xlink:type="simple"><named-content content-type="geo-json" specific-use="{&#34;type&#34;:&#34;Point&#34;,&#34;coordinates&#34;:[98.660000,27.970000]}" id="NCID0EL2AE" xlink:type="simple">27.97°N, 98.66°E</named-content></named-content>, 12 June 2019, leg. Men QL &amp; Lv L (<abbrev xmlns:xlink="http://www.w3.org/1999/xlink" content-type="institution" xlink:title="Anqing Normal University, Anqing, China" id="ABBRID0EQ2AE" xlink:type="simple">AQNU</abbrev>), preserved in ethanol.</p><p><bold><italic>Paratypes</italic>:</bold> 23 males, topotypic (<abbrev xmlns:xlink="http://www.w3.org/1999/xlink" content-type="institution" xlink:title="Anqing Normal University, Anqing, China" id="ABBRID0E32AE" xlink:type="simple">AQNU</abbrev>), preserved in ethanol.</p></tp:treatment-sec><tp:treatment-sec sec-type="diagnosis" id="SECID0EB3AE"><title>Diagnosis.</title><p><tp:taxon-name><tp:taxon-name-part taxon-name-part-type="genus" reg="Tipula">Tipula</tp:taxon-name-part> (<tp:taxon-name-part taxon-name-part-type="subgenus" reg="Vestiplex">V.</tp:taxon-name-part>) <tp:taxon-name-part taxon-name-part-type="species" reg="gongdangensis">gongdangensis</tp:taxon-name-part></tp:taxon-name><abbrev xmlns:xlink="http://www.w3.org/1999/xlink" xlink:title="spermatheca" id="ABBRID0EV3AE" xlink:type="simple">sp</abbrev>. nov. can be recognized by the following combination of characters: body yellow, abdomen with basal segments yellow, tergites trivittate, distal segments, including hypopygium, dark brown; male antenna reaching base of abdomen if bent backward. Hypopygium with gonocoxite armed with a black spine; tergite 9 divided at midline by a pale membrane, broadly emarginated at posterior margin, dorsal surface with a pair of brown, inconspicuously protruded, rounded lobes, posterior margin terminating with a pair of short, black, triangular processes. Adminiculum with median portion before apex distinctly protruded, apex curved, acute in lateral view.</p></tp:treatment-sec><tp:treatment-sec sec-type="description" id="SECID0EZ3AE"><title>Description</title><p>(Figs <xref ref-type="fig" rid="F6">22</xref>–<xref ref-type="fig" rid="F7">34</xref>). Adult male (Fig. <xref ref-type="fig" rid="F6">22</xref>) (n = 24). Lengths: body 10.5–11.2 mm, wing 14.0–14.2 mm, antenna 5.6–5.9 mm.</p><p><bold><italic>Head</italic>.</bold> Yellowish, vertex and occiput yellowish, medially with narrow dark brown line. Rostrum yellowish, with short nasus densely covered with black setae. Antenna 13-segmented, elongate, if bent backward reaching base of abdomen. Scape, pedicel and first flagellomere yellow; following flagellomeres basally brown, apically light brown, producing an indistinct bicoloured appearance (Fig. <xref ref-type="fig" rid="F6">22</xref>). Each flagellomere, except first, slightly enlarged at base, segments progressively shortened and narrowed. Apical flagellomere small, reduced. Verticils shorter than their corresponding segments. Palpus brownish-yellow.</p><p><bold><italic>Thorax</italic>.</bold> Pronotum light brown, with darker median area. Prescutum and presutural scutum brownish, with four brown longitudinal stripes. Interspaces between median and lateral stripes grey, with light and short setae. Median pair with anterior margins and inner margins on apical 1/4 suffused with black. Scutum grey, scutal lobes grey-pruinose, each with two brown spots. Scutellum and mediotergite grey-pruinose, with dark brown median line. Pleura yellowish, thinly dusted with brown (Fig. <xref ref-type="fig" rid="F6">22</xref>). Leg with coxa and trochanter yellow; femur yellow with tip dark brown; tibia and tarsal segments dark brown; tarsal claw with a tooth. Wing light brown (Fig. <xref ref-type="fig" rid="F6">23</xref>), cell sc darker than ground colour, stigma dark brown with a light area at base, variegated by light areas, including apical area of cell c and median area of 1<sup>st</sup> cell of cell r<sub>1</sub>, a light band across apical area of cell r<sub>1</sub>, base of cells r<sub>3</sub>, r<sub>4</sub> and r<sub>5</sub>, and median area of discal cell; remaining area light, including base and apical areas of cell bm, and median and apical areas of cells cua and cup. Wing venation: R<sub>1</sub> atrophied in basal half, R<sub>2+3+4</sub> slightly shorter than R<sub>3</sub>, R<sub>4</sub> distinctly shorter than Rs, R<sub>5</sub> curved in apical half, r-m distinctly longer than base of R<sub>5</sub>, discal cell narrow, 3× as long as petiole of cell m<sub>1</sub>, cell m<sub>1</sub> more than 4× as long as its petiole. Halter with stem yellow, knob brown, with apical part lighter.</p><fig id="F6" position="float" orientation="portrait"><object-id xmlns:xlink="http://www.w3.org/1999/xlink" content-type="doi" xlink:type="simple">10.3897/zookeys.1040.64376.figure22-23</object-id><object-id xmlns:xlink="http://www.w3.org/1999/xlink" content-type="arpha" xlink:type="simple">1BD811A6-78B9-5803-9CAC-BD8183212ED2</object-id><label>Figure 22, 23.</label><caption><p><tp:taxon-name><tp:taxon-name-part taxon-name-part-type="genus" reg="Tipula">Tipula</tp:taxon-name-part> (<tp:taxon-name-part taxon-name-part-type="subgenus" reg="Vestiplex">Vestiplex</tp:taxon-name-part>) <tp:taxon-name-part taxon-name-part-type="species" reg="gongdangensis">gongdangensis</tp:taxon-name-part></tp:taxon-name><abbrev xmlns:xlink="http://www.w3.org/1999/xlink" xlink:title="spermatheca" id="ABBRID0EX6AE" xlink:type="simple">sp</abbrev>. nov. <bold>22</bold> holotype male, lateral view of holotype <bold>23</bold> wing. Scale bar: 2.0 mm.</p></caption><graphic xmlns:xlink="http://www.w3.org/1999/xlink" xlink:href="zookeys-1040-033-g006.jpg" position="float" orientation="portrait" xlink:type="simple" id="oo_548306.jpg"><uri content-type="original_file" xlink:type="simple">https://binary.pensoft.net/fig/548306</uri></graphic></fig><p><bold><italic>Abdomen</italic>.</bold> Abdominal segments 1–6 yellow, with brown lateral and median stripes; remaining segments, including hypopygium, brown (Fig. <xref ref-type="fig" rid="F6">22</xref>).</p><p><bold><italic>Hypopygium</italic>.</bold> (Fig. <xref ref-type="fig" rid="F7">24–34</xref>). Tergite 9 and sternite 9 totally separated (Fig. <xref ref-type="fig" rid="F7">24</xref>). Tergite 9 completely divided at midline by a pale membrane (Fig. <xref ref-type="fig" rid="F7">24</xref>). Dorsal portion of tergite 9 medially with a pair of brown, inconspicuously protruded, rounded lobes, located on either side of midline; posterior margin emarginated, with a pair of black, short, nearly triangular processes, posterolateral margin extended into rounded lobes that are covered with setae. Ventral portion membranous, brown, with darker areas provided with brown microscopic dots; anal plates narrowed, attached to rounded margins of ventral portion (Fig. <xref ref-type="fig" rid="F7">25</xref>). Gonocoxite entirely cut off from sternite 9, basally covered with setae, dorsally produced into a slightly curved spine with an acute tip (Figs <xref ref-type="fig" rid="F7">26</xref>, <xref ref-type="fig" rid="F7">27</xref>). Lobe of gonostylus slightly flattened in middle (Fig. <xref ref-type="fig" rid="F7">28</xref>). Clasper of gonostylus yellow, upper beak extended, dorsal crest angular, with a black ridge originating from the dorsal corner; with a suffused black rim along dorsal surface; lower beak absent; base with triangular lobe and covered with setae (Figs <xref ref-type="fig" rid="F7">24</xref>, <xref ref-type="fig" rid="F7">26</xref>, <xref ref-type="fig" rid="F7">29</xref>). Sternite 9 with ventral lobe of <abbrev xmlns:xlink="http://www.w3.org/1999/xlink" xlink:title="appendage of sternite 9" id="ABBRID0E6BAG" xlink:type="simple">A9S</abbrev> dark brown, nearly triangular, covered with setae (Figs <xref ref-type="fig" rid="F7">27</xref>, <xref ref-type="fig" rid="F7">30</xref>). Dorsal lobe of <abbrev xmlns:xlink="http://www.w3.org/1999/xlink" xlink:title="appendage of sternite 9" id="ABBRID0ELCAG" xlink:type="simple">A9S</abbrev> yellow, densely covered with setae, short, narrowed towards apex, fused with ventral lobe at base (Fig. <xref ref-type="fig" rid="F7">30</xref>). Adminiculum triangular in ventral view, basally flattened and dilated (Fig. <xref ref-type="fig" rid="F7">27</xref>); median portion, before apex, distinctly protruded; apex curved, acute at tip (Fig. <xref ref-type="fig" rid="F7">31</xref>). Sperm pump (Figs <xref ref-type="fig" rid="F7">32–34</xref>) with ejaculatory apodeme V-shaped, each arm expanded and rounded apically (Fig. <xref ref-type="fig" rid="F7">32</xref>). Posterior immovable apodeme with strongly curved paired arms, terminating in an acute apex in lateral view (Fig. <xref ref-type="fig" rid="F7">34</xref>). Anterior immovable apodeme broad, flattened, round in dorsal view (Fig. <xref ref-type="fig" rid="F7">33</xref>). Aedeagus more than 4× as long as sperm pump (Fig. <xref ref-type="fig" rid="F7">34</xref>).</p><fig id="F7" position="float" orientation="portrait"><object-id xmlns:xlink="http://www.w3.org/1999/xlink" content-type="doi" xlink:type="simple">10.3897/zookeys.1040.64376.figures24-34</object-id><object-id xmlns:xlink="http://www.w3.org/1999/xlink" content-type="arpha" xlink:type="simple">F9BAB1AE-96E6-5872-97AF-553E98221AB1</object-id><label>Figures 24–34.</label><caption><p>Male terminalia of <tp:taxon-name><tp:taxon-name-part taxon-name-part-type="genus" reg="Tipula">Tipula</tp:taxon-name-part> (<tp:taxon-name-part taxon-name-part-type="subgenus" reg="Vestiplex">Vestiplex</tp:taxon-name-part>) <tp:taxon-name-part taxon-name-part-type="species" reg="gongdangensis">gongdangensis</tp:taxon-name-part></tp:taxon-name><abbrev xmlns:xlink="http://www.w3.org/1999/xlink" xlink:title="spermatheca" id="ABBRID0EFEAG" xlink:type="simple">sp</abbrev>. nov., holotype <bold>24</bold> hypopygium, dorsal view <bold>25</bold> tergite 9, caudal view <bold>26</bold> hypopygium, lateral view <bold>27</bold> hypopygium, ventral view <bold>28</bold> lobe of gonostylus (left) <bold>29</bold> clasper of gonostylus (left), lateral view <bold>30</bold> lobes of appendage of sternite 9 <bold>31</bold> adminiculum, lateral view <bold>32</bold> ejaculatory apodeme <bold>33</bold> sperm pump, dorsal view <bold>34</bold> sperm pump, lateral view. Scale bars: 0.5 mm (<bold>23–30</bold>); 0.8 mm (<bold>31–33</bold>).</p></caption><graphic xmlns:xlink="http://www.w3.org/1999/xlink" xlink:href="zookeys-1040-033-g007.jpg" position="float" orientation="portrait" xlink:type="simple" id="oo_548307.jpg"><uri content-type="original_file" xlink:type="simple">https://binary.pensoft.net/fig/548307</uri></graphic></fig><p><bold>Female.</bold> Unknown.</p></tp:treatment-sec><tp:treatment-sec sec-type="biology" id="SECID0EMFAG"><title>Biology and distribution.</title><p>A total of 24 males were collected with insect nets around the middle of June, 2019 on Gongdang Mountain, located in the south of Bingzhongluo town of Nujiang Lisu Autonomous Prefecture, Yunnan Province (Fig. <xref ref-type="fig" rid="F9">36</xref>). The new species was collected at altitudes of approximately 2000–2400 m, in mixed mountain forest dominated by various deciduous trees and bushes (Fig. <xref ref-type="fig" rid="F8">35</xref>).</p><fig id="F8" position="float" orientation="portrait"><object-id xmlns:xlink="http://www.w3.org/1999/xlink" content-type="doi" xlink:type="simple">10.3897/zookeys.1040.64376.figure35</object-id><object-id xmlns:xlink="http://www.w3.org/1999/xlink" content-type="arpha" xlink:type="simple">B526A9C5-4A46-597B-8D31-E22FA39A2F6B</object-id><label>Figure 35.</label><caption><p>Type locality of <tp:taxon-name><tp:taxon-name-part taxon-name-part-type="genus" reg="Tipula">Tipula</tp:taxon-name-part> (<tp:taxon-name-part taxon-name-part-type="subgenus" reg="Vestiplex">Vestiplex</tp:taxon-name-part>) <tp:taxon-name-part taxon-name-part-type="species" reg="gongdangensis">gongdangensis</tp:taxon-name-part></tp:taxon-name><abbrev xmlns:xlink="http://www.w3.org/1999/xlink" xlink:title="spermatheca" id="ABBRID0EQGAG" xlink:type="simple">sp</abbrev>. nov. China, Yunnan, Gongshan County, Bingzhongluo, Gongdangshenshan.</p></caption><graphic xmlns:xlink="http://www.w3.org/1999/xlink" xlink:href="zookeys-1040-033-g008.jpg" position="float" orientation="portrait" xlink:type="simple" id="oo_548308.jpg"><uri content-type="original_file" xlink:type="simple">https://binary.pensoft.net/fig/548308</uri></graphic></fig></tp:treatment-sec><tp:treatment-sec sec-type="etymology" id="SECID0EZGAG"><title>Etymology.</title><p>The specific epithet refers to the type locality, Gongdang Mountain, Yunnan, China.</p><fig id="F9" position="float" orientation="portrait"><object-id xmlns:xlink="http://www.w3.org/1999/xlink" content-type="doi" xlink:type="simple">10.3897/zookeys.1040.64376.figure36</object-id><object-id xmlns:xlink="http://www.w3.org/1999/xlink" content-type="arpha" xlink:type="simple">04B38121-DD9E-543C-80F8-B0C569C29A9F</object-id><label>Figure 36.</label><caption><p>Collecting sites of <tp:taxon-name><tp:taxon-name-part taxon-name-part-type="genus" reg="Tipula">Tipula</tp:taxon-name-part> (<tp:taxon-name-part taxon-name-part-type="subgenus" reg="Vestiplex">Vestiplex</tp:taxon-name-part>)</tp:taxon-name> in China: Sichuan, <tp:taxon-name><tp:taxon-name-part taxon-name-part-type="genus" reg="Tipula">Tipula</tp:taxon-name-part> (<tp:taxon-name-part taxon-name-part-type="subgenus" reg="Vestiplex">V.</tp:taxon-name-part>) <tp:taxon-name-part taxon-name-part-type="species" reg="dechangensis">dechangensis</tp:taxon-name-part></tp:taxon-name><abbrev xmlns:xlink="http://www.w3.org/1999/xlink" xlink:title="spermatheca" id="ABBRID0E6HAG" xlink:type="simple">sp</abbrev>. nov. (triangle); Yunnan, <tp:taxon-name><tp:taxon-name-part taxon-name-part-type="genus" reg="Tipula">Tipula</tp:taxon-name-part> (<tp:taxon-name-part taxon-name-part-type="subgenus" reg="Vestiplex">V.</tp:taxon-name-part>) <tp:taxon-name-part taxon-name-part-type="species" reg="gongdangensis">gongdangensis</tp:taxon-name-part></tp:taxon-name><abbrev xmlns:xlink="http://www.w3.org/1999/xlink" xlink:title="spermatheca" id="ABBRID0ERIAG" xlink:type="simple">sp</abbrev>. nov. (circle).</p></caption><graphic xmlns:xlink="http://www.w3.org/1999/xlink" xlink:href="zookeys-1040-033-g009.jpg" position="float" orientation="portrait" xlink:type="simple" id="oo_548309.jpg"><uri content-type="original_file" xlink:type="simple">https://binary.pensoft.net/fig/548309</uri></graphic></fig></tp:treatment-sec><tp:treatment-sec sec-type="discussion" id="SECID0E1IAG"><title>Discussion.</title><p><tp:taxon-name><tp:taxon-name-part taxon-name-part-type="genus" reg="Tipula">Tipula</tp:taxon-name-part> (<tp:taxon-name-part taxon-name-part-type="subgenus" reg="Vestiplex">V.</tp:taxon-name-part>) <tp:taxon-name-part taxon-name-part-type="species" reg="gongdangensis">gongdangensis</tp:taxon-name-part></tp:taxon-name><abbrev xmlns:xlink="http://www.w3.org/1999/xlink" xlink:title="spermatheca" id="ABBRID0EOJAG" xlink:type="simple">sp</abbrev>. nov. and <tp:taxon-name><tp:taxon-name-part taxon-name-part-type="genus" reg="Tipula">T.</tp:taxon-name-part> (<tp:taxon-name-part taxon-name-part-type="subgenus" reg="Vestiplex">V.</tp:taxon-name-part>) <tp:taxon-name-part taxon-name-part-type="species" reg="dechangensis">dechangensis</tp:taxon-name-part></tp:taxon-name><abbrev xmlns:xlink="http://www.w3.org/1999/xlink" xlink:title="spermatheca" id="ABBRID0EAKAG" xlink:type="simple">sp</abbrev>. nov. are closely related to <tp:taxon-name><tp:taxon-name-part taxon-name-part-type="genus" reg="Tipula">T.</tp:taxon-name-part> (<tp:taxon-name-part taxon-name-part-type="subgenus" reg="Vestiplex">V.</tp:taxon-name-part>) <tp:taxon-name-part taxon-name-part-type="species" reg="dashahensis">dashahensis</tp:taxon-name-part></tp:taxon-name> (<xref ref-type="bibr" rid="B16">Yang et al. 2005</xref>: p. 381, fig. 1A–C) based on the shape of the clasper of the gonostylus and of the dorsal lobe of <abbrev xmlns:xlink="http://www.w3.org/1999/xlink" xlink:title="appendage of sternite 9" id="ABBRID0EWKAG" xlink:type="simple">A9S</abbrev>, but they differ by the shape of gonocoxite, which is stout, horn-shaped in <tp:taxon-name><tp:taxon-name-part taxon-name-part-type="genus" reg="Tipula">T.</tp:taxon-name-part> (<tp:taxon-name-part taxon-name-part-type="subgenus" reg="Vestiplex">V.</tp:taxon-name-part>) <tp:taxon-name-part taxon-name-part-type="species" reg="dashahensis">dashahensis</tp:taxon-name-part></tp:taxon-name> and is slender, spine-shaped in <tp:taxon-name><tp:taxon-name-part taxon-name-part-type="genus" reg="Tipula">T.</tp:taxon-name-part> (<tp:taxon-name-part taxon-name-part-type="subgenus" reg="Vestiplex">V.</tp:taxon-name-part>) <tp:taxon-name-part taxon-name-part-type="species" reg="dechangensis">dechangensis</tp:taxon-name-part></tp:taxon-name><abbrev xmlns:xlink="http://www.w3.org/1999/xlink" xlink:title="spermatheca" id="ABBRID0EWLAG" xlink:type="simple">sp</abbrev>. nov. and <tp:taxon-name><tp:taxon-name-part taxon-name-part-type="genus" reg="Tipula">T.</tp:taxon-name-part> (<tp:taxon-name-part taxon-name-part-type="subgenus" reg="Vestiplex">V.</tp:taxon-name-part>) <tp:taxon-name-part taxon-name-part-type="species" reg="gongdangensis">gongdangensis</tp:taxon-name-part></tp:taxon-name><abbrev xmlns:xlink="http://www.w3.org/1999/xlink" xlink:title="spermatheca" id="ABBRID0EIMAG" xlink:type="simple">sp</abbrev>. nov. The two new species can also be separated by the intermediate stripes on the prescutum and presutural scutum, which are fused in <tp:taxon-name><tp:taxon-name-part taxon-name-part-type="genus" reg="Tipula">T.</tp:taxon-name-part> (<tp:taxon-name-part taxon-name-part-type="subgenus" reg="Vestiplex">V.</tp:taxon-name-part>) <tp:taxon-name-part taxon-name-part-type="species" reg="dashahensis">dashahensis</tp:taxon-name-part></tp:taxon-name> and separated, except at the anterior margin, in both of the newly described species.</p><fig id="F10" position="float" orientation="portrait"><object-id xmlns:xlink="http://www.w3.org/1999/xlink" content-type="doi" xlink:type="simple">10.3897/zookeys.1040.64376.figures37-38</object-id><object-id xmlns:xlink="http://www.w3.org/1999/xlink" content-type="arpha" xlink:type="simple">9C46D804-E9AB-511F-8AF8-2C4076832D71</object-id><label>Figures 37, 38.</label><caption><p>Genitalia slides of C. P. Alexander (<named-content xmlns:xlink="http://www.w3.org/1999/xlink" content-type="dwc:institutional_code" xlink:type="simple">USNM</named-content>) <bold>37</bold><tp:taxon-name><tp:taxon-name-part taxon-name-part-type="genus" reg="Tipula">Tipula</tp:taxon-name-part> (<tp:taxon-name-part taxon-name-part-type="subgenus" reg="Vestiplex">Vestiplex</tp:taxon-name-part>) <tp:taxon-name-part taxon-name-part-type="species" reg="bicornuta">bicornuta</tp:taxon-name-part></tp:taxon-name>, holotype, gonocoxite, lobe of gonostylus and clasper of gonostylus <bold>38</bold><tp:taxon-name><tp:taxon-name-part taxon-name-part-type="genus" reg="Tipula">Tipula</tp:taxon-name-part> (<tp:taxon-name-part taxon-name-part-type="subgenus" reg="Vestiplex">V.</tp:taxon-name-part>) <tp:taxon-name-part taxon-name-part-type="species" reg="immota">immota</tp:taxon-name-part></tp:taxon-name>, paratype, gonocoxite, lobe of gonostylus and clasper of gonostylus. Scale bar: 0.05 mm (<bold>37, 38</bold>).</p></caption><graphic xmlns:xlink="http://www.w3.org/1999/xlink" xlink:href="zookeys-1040-033-g010.jpg" position="float" orientation="portrait" xlink:type="simple" id="oo_548310.jpg"><uri content-type="original_file" xlink:type="simple">https://binary.pensoft.net/fig/548310</uri></graphic></fig></tp:treatment-sec><ref-list><ref id="B16"><mixed-citation xmlns:xlink="http://www.w3.org/1999/xlink" xlink:type="simple"><person-group><name name-style="western"><surname>Yang</surname><given-names>D</given-names></name><name name-style="western"><surname>Zhu</surname><given-names>YJ</given-names></name><name name-style="western"><surname>Liu</surname><given-names>XY</given-names></name></person-group> (<year>2005</year>) <article-title><tp:taxon-name><tp:taxon-name-part taxon-name-part-type="order">Diptera</tp:taxon-name-part></tp:taxon-name>: <tp:taxon-name><tp:taxon-name-part taxon-name-part-type="family">Tipulidae</tp:taxon-name-part></tp:taxon-name>.</article-title> In: <person-group><name name-style="western"><surname>Yang</surname><given-names>MF</given-names></name><name name-style="western"><surname>Jin</surname><given-names>DC</given-names></name></person-group> (<role>Eds</role>) <issue-title>Insects from Dashahe Nature Reserve of Guizhou.</issue-title><source>Guizhou People Publishing House, Guiyang</source>, <fpage>380</fpage>–<lpage>383</lpage>.</mixed-citation></ref></ref-list></tp:taxon-treatment>
